# Supplementary material for: Radiosynthesis and Preclinical Evaluation of an 18F-Labeled Triazolopyridopyrazine-Based Inhibitor for Neuroimaging of the Phosphodiesterase 2A (PDE2A)
Source: Pharmaceuticals (Basel). 2022 Oct 15;15(10):1272. doi: 10.3390/ph15101272 (PMC9609767; doi:10.3390/ph15101272)
Supplement: Supplementary file 1 [file pharmaceuticals-15-01272-s001.zip]

Archive with 1 entries (1 files):
- pharmaceuticals-1921384-supplementary.pdf
